# Supplementary material for: Tapetal-Delayed Programmed Cell Death (PCD) and Oxidative Stress-Induced Male Sterility of Aegilops uniaristata Cytoplasm in Wheat
Source: Int J Mol Sci. 2018 Jun 8;19(6):1708. doi: 10.3390/ijms19061708 (PMC6032135; doi:10.3390/ijms19061708)
Supplement: Supplementary file 1 [file ijms-19-01708-s001.zip]

Archive with 3 entries (2 files):
- ijms-313884-SI/
- ijms-313884-SI/Supplemental figures.pdf
- ijms-313884-SI/Supplemental table S1.pdf
